# Supplementary material for: Statistical Triage Model for Feline Infectious Diseases in a Veterinary Isolation Unit: The Case of Feline Immunodeficiency and Leukemia Viruses
Source: Vet Sci. 2025 Sep 17;12(9):902. doi: 10.3390/vetsci12090902 (PMC12474253; doi:10.3390/vetsci12090902)
Supplement: Supplementary file 1 [file vetsci-12-00902-s001.zip]

Archive with 3 entries (3 files):
- Table_S2.pdf
- Suplementary Figure S1.pdf
- Table_S1..pdf
